# Supplementary material for: Nulliparous Women’s Experience in the Immediate Postpartum Period After Cervical Ripening According to the Method: A Prospective Observational Study
Source: J Clin Med. 2025 Mar 27;14(7):2292. doi: 10.3390/jcm14072292 (PMC11989454; doi:10.3390/jcm14072292)
Supplement: Supplementary file 1 [file jcm-14-02292-s001.zip]

Archive with 1 entries (1 files):
- jcm-3502713-supplementary.pdf
